# Supplementary material for: Context dependent roles for RB-E2F transcriptional regulation in tumor suppression
Source: PLoS One. 2019 Jan 31;14(1):e0203577. doi: 10.1371/journal.pone.0203577 (PMC6354955; doi:10.1371/journal.pone.0203577)
Supplement: S1 File — All data used to formulate quantitative results and conclusions in this manuscript is available in this file. (XLSX) [file pone.0203577.s001.xlsx]

## Sheet: Fig 1A
Well	Type	Ccne1 (13)	Ppib (15)	Ccna2 (25)	Actb (26)	Rbl1 (27)	Rplp0 (37)	Tyms (45)	PCNA (56)	Mcm3 (20)	Sampling Errors
A1	B	2	2	3	3	3	8	4	4	2
A2	B	4	2	3	3	4	7	3	5	3
A3	B	4	3	2	3	3	5	3	3	3
B1	X4	810	15682	2620	23161	234	1575	730	7024	1397.5
B2	X4	695.5	15084	2484	23091	252	1229.5	627	6710.5	1278
B3	X4	655.5	14495	2246.5	22872	222.5	1116	616.5	6175	1222
B4	X5	1385	13809.5	2394	23209	709.5	249	1375	14803	5166
B5	X5	1339	13666	2071	22249	681	290	1257.5	14008.5	4597.5
B6	X5	1606	14586.5	2373	23022	891	625	1379	14716	5111.5
B10	X7	1700	12798.5	4102	22937	1169.5	3959	2266	16379.5	5884
B11	X7	1555	12377	4307	22573	1092	3469	2093	17253	6103
B12	X7	1634	13670.5	4467	23175	1054	4514	2357	18371	6439
		Average background
		Ccne1 (13)	Ppib (15)	Ccna2 (25)	Actb (26)	Rbl1 (27)	Rplp0 (37)	Tyms (45)	PCNA (56)	Mcm3 (20)
		3.33333	2.33333	2.66667	3	3.33333	6.66667	3.33333	4	2.66667
A4	WT	806.667	15679.7	2617.33	23158	230.667	1568.33	726.667	7020	1394.83
A5	WT	692.167	15081.7	2481.33	23088	248.667	1222.83	623.667	6706.5	1275.33
A6	WT	652.167	14492.7	2243.83	22869	219.167	1109.33	613.167	6171	1219.33
A7	∆G	1381.67	13807.2	2391.33	23206	706.167	242.333	1371.67	14799	5163.33
A8	∆G	1335.67	13663.7	2068.33	22246	677.667	283.333	1254.17	14004.5	4594.83							August 27/12
A9	∆G	1602.67	14584.2	2370.33	23019	887.667	618.333	1375.67	14712	5108.83
A10	Rb-/-	1696.67	12796.2	4099.33	22934	1166.17	3952.33	2262.67	16375.5	5881.33
A11	Rb-/-	1551.67	12374.7	4304.33	22570	1088.67	3462.33	2089.67	17249	6100.33
A12	Rb-/-	1630.67	13668.2	4464.33	23172	1050.67	4507.33	2353.67	18367	6436.33
Normalized
		Ccne1 (13)	Ppib (15)	Ccna2 (25)	Actb (26)	Rbl1 (27)	Rplp0 (37)	Tyms (45)	PCNA (56)	Mcm3 (20)
A4	WT	0.0514467	1	0.166925	1.47694	0.0147112	0.100023	0.0463445	0.447714	0.0889581
A5	WT	0.0458946	1	0.164526	1.53087	0.016488	0.0810808	0.0413526	0.444679	0.0845618
A6	WT	0.0449998	1	0.154825	1.57797	0.0151226	0.0765445	0.0423088	0.425802	0.0841345
A7	∆G	0.100069	1	0.173195	1.68072	0.0511449	0.0175513	0.0993445	1.07183	0.37396
A8	∆G	0.0977532	1	0.151375	1.62811	0.0495963	0.0207363	0.0917884	1.02494	0.336281
A9	∆G	0.109891	1	0.162528	1.57836	0.0608651	0.0423976	0.094326	1.00877	0.3503
A10	Rb-/-	0.132592	1	0.320356	1.79226	0.0911341	0.308869	0.176824	1.27972	0.459617
A11	Rb-/-	0.125391	1	0.347834	1.82389	0.0879754	0.279792	0.168867	1.3939	0.49297
A12	Rb-/-	0.119304	1	0.326623	1.69533	0.0768696	0.329769	0.172201	1.34378	0.4709
Average WT		Ccne1 (13)	Ppib (15)	Ccna2 (25)	Actb (26)	Rbl1 (27)	Rplp0 (37)	Tyms (45)	PCNA (56)	Mcm3 (20)
		0.047447	1	0.162092	1.52859	0.0154406	0.0858829	0.0433353	0.439398	0.0858848
Fold Change		Ccne1 (13)	Ppib (15)	Ccna2 (25)	Actb (26)	Rbl1 (27)	Rplp0 (37)	Tyms (45)	PCNA (56)	Mcm3 (20)
A4	WT	1.0843	1	1.02982	0.966212	0.952761	1.16465	1.06944	1.01892	1.03578
A5	WT	0.967281	1	1.01502	1.00149	1.06783	0.944086	0.954248	1.01202	0.984596
A6	WT	0.948422	1	0.955168	1.0323	0.979404	0.891266	0.976311	0.969057	0.97962
A7	∆G	2.10906	1	1.0685	1.09952	3.31237	0.204363	2.29246	2.43933	4.35421
A8	∆G	2.06026	1	0.933879	1.06511	3.21207	0.241448	2.1181	2.33261	3.91549
A9	∆G	2.31608	1	1.00269	1.03255	3.94189	0.493667	2.17666	2.29579	4.07872
A10	Rb-/-	2.79452	1	1.97638	1.17249	5.90224	3.59639	4.08036	2.91244	5.35155
A11	Rb-/-	2.64275	1	2.1459	1.19318	5.69767	3.25783	3.89674	3.17229	5.73989
A12	Rb-/-	2.51447	1	2.01504	1.10908	4.97841	3.83975	3.97368	3.05823	5.48292
Average	WT	1	1	1	1	1	1	1	1	1
ST Dev		0.0736103	0	0.0395248	0.0330704	0.0602382	0.145015	0.0611406	0.0270194	0.0310894
Average	∆G	2.1618	1	1.00169	1.06573	3.48877	0.313159	2.19574	2.35591	4.11614
ST Dev		0.135817	0	0.067314	0.033488	0.395599	0.15742	0.0887344	0.0745502	0.22174
Average	Rb-/-	2.65058	1	2.04577	1.15825	5.5261	3.56466	3.9836	3.04765	5.52479
ST Dev		0.140192	0	0.0888409	0.0438229	0.485222	0.292253	0.0922114	0.130247	0.197527

## Sheet: Fig 1B
	1	2	3	0h	ST DEV	1	2	3	10h	ST DEV	1	2	3	12h	ST DEV	1	2	3	14h	ST DEV	1	2	3	16h	ST DEV	1	2	3	18h	ST DEV	1	2	3	20h	ST DEV	1	2	3	22h	ST DEV	1	2	3	24h	ST DEV
WT	4.66	3.77	4.04	4.15667	0.456326	2.52	1.42	1.7	1.88	0.571664	2.37	2.01	2	2.12667	0.210792	3.76	3.61	3.79	3.72	0.0964365	6.18	6.69	7.04	6.63667	0.432474	9.29	9.05	7.62	8.65333	0.902903	11	10.6	10.7	10.7667	0.208167	15.3	12.9	13.1	13.7667	1.33167	13.7	11.4	11.7	12.2667	1.25033
∆G	6.85	5.94	7.11	6.63333	0.614356	11.2	11.5	10.4	11.0333	0.568624	16.2	17.9	16.5	16.8667	0.907377	23.3	24.2	25.3	24.2667	1.00167	30.5	28.5	28.5	29.1667	1.1547	31.4	29	27.1	29.1667	2.15484	22.7	21.1	21.6	21.8	0.818535	16.1	16.6	15.9	16.2	0.360555	13.5	13.4	14.7	13.8667	0.723418
KO	7.14	6.81	6.58	6.84333	0.281484	11.1	10.8	9.81	10.57	0.675056	15.5	15.1	14.1	14.9	0.72111	24.5	26.8	24.8	25.3667	1.25033	27.8	25.8	26.3	26.6333	1.04083	29.2	27.1	29	28.4333	1.15902	27.9	26.8	26.3	27	0.818535	24.6	26	26.8	25.8	1.11355	24.1	23.5	24	23.8667	0.321455
	1	2	3	0h	ST DEV	1	2	3	10h	ST DEV	1	2	3	12h	ST DEV	1	2	3	14h	ST DEV	1	2	3	16h	ST DEV	1	2	3	18h	ST DEV	1	2	3	20h	ST DEV	1	2	3	22h	ST DEV	1	2	3	24h	ST DEV
WT	1.12109	0.906977	0.971933	1	0.109782	0.606255	0.34162	0.408982	0.452285	0.137529	0.570168	0.483561	0.481155	0.511628	0.0507118	0.904571	0.868484	0.911788	0.894948	0.0232004	1.48677	1.60946	1.69366	1.59663	0.104043	2.23496	2.17723	1.8332	2.0818	0.217218	2.64635	2.55012	2.57418	2.59022	0.0500802	3.68083	3.10345	3.15156	3.31195	0.320369	3.29591	2.74258	2.81476	2.95108	0.300802
∆G	1.03266	0.895477	1.07186	1	0.0926165	1.68844	1.73367	1.56784	1.66332	0.0857222	2.44221	2.69849	2.48744	2.54271	0.136791	3.51256	3.64824	3.81407	3.65829	0.151005	4.59799	4.29648	4.29648	4.39698	0.174075	4.73367	4.37186	4.08543	4.39698	0.32485	3.42211	3.1809	3.25628	3.28643	0.123397	2.42714	2.50251	2.39698	2.44221	0.054355	2.03518	2.0201	2.21608	2.09045	0.109058
KO	1.04335	0.995129	0.96152	1	0.0411326	1.62202	1.57818	1.43351	1.54457	0.0986443	2.26498	2.20653	2.0604	2.1773	0.105374	3.58013	3.91622	3.62396	3.70677	0.182708	4.06235	3.77009	3.84316	3.89187	0.152094	4.26693	3.96006	4.2377	4.1549	0.169365	4.07696	3.91622	3.84316	3.94545	0.119611	3.59474	3.79932	3.91622	3.77009	0.162721	3.52168	3.434	3.50706	3.48758	0.0469735
Average	0h	10h	12h	14h	16h	18h	20h	22h	24h			Average	0h	10h	12h	14h	16h	18h	20h	22h	24h
WT	4.15667	1.88	2.12667	3.72	6.63667	8.65333	10.7667	13.7667	12.2667			WT	1	0.452285	0.511628	0.894948	1.59663	2.0818	2.59022	3.31195	2.95108
∆G	6.63333	11.0333	16.8667	24.2667	29.1667	29.1667	21.8	16.2	13.8667			∆G	1	1.66332	2.54271	3.65829	4.39698	4.39698	3.28643	2.44221	2.09045
KO	6.84333	10.57	14.9	25.3667	26.6333	28.4333	27	25.8	23.8667			KO	1	1.54457	2.1773	3.70677	3.89187	4.1549	3.94545	3.77009	3.48758
ST Dev												ST Dev
WT	0.456326	0.571664	0.210792	0.0964365	0.432474	0.902903	0.208167	1.33167	1.25033			WT	0.109782	0.137529	0.0507118	0.0232004	0.104043	0.217218	0.0500802	0.320369	0.300802
∆G	0.614356	0.568624	0.907377	1.00167	1.1547	2.15484	0.818535	0.360555	0.723418			∆G	0.0926165	0.0857222	0.136791	0.151005	0.174075	0.32485	0.123397	0.054355	0.109058
KO	0.281484	0.675056	0.72111	1.25033	1.04083	1.15902	0.818535	1.11355	0.321455			KO	0.0411326	0.0986443	0.105374	0.182708	0.152094	0.169365	0.119611	0.162721	0.0469735

## Sheet: Fig 1C
	G1			Average	STDEV	S			Average	STDEV	G2			Average	STDEV
WT	56	53.9	53.4	54.4333	1.37961	2.06	1.76	1.44	1.75333	0.310054	41.8	44.2	44.9	43.6333	1.62583
∆G	39.8	40	39.4	39.7333	0.305505	2.74	2.29	3.22	2.75	0.465081	57.3	57.6	57.3	57.4	0.173205
KO	22.4	22		22.2	0.282843	17.6	17.3		17.45	0.212132	59.5	60.4		59.95	0.636396
		Average	STDEV
WT	G1	54.4333	1.37961			Average				STDEV
	S	1.75333	0.310054			G1	S-Phase	G2/M		G1	S	G2
	G2	43.6333	1.62583		WT	54.4333	1.75333	43.6333		1.37961	0.310054	1.62583
					∆G	39.7333	2.75	57.4		0.305505	0.465081	0.173205
∆G	G1	39.7333	0.305505		KO	22.2	17.45	59.95		0.282843	0.212132	0.636396
	S	2.75	0.465081
	G2	57.4	0.173205
KO	G1	22.2	0.282843
	S	17.45	0.212132
	G2	59.95	0.636396

## Sheet: Fig 2A 
Days	p53 -/-	G/G p53-/-
117		1
156		1
91		1
130		1
128		1
150		1
157		1
161		1
198	1
194	1
174	1
224	1
150	1
180	1
231	1
179	1
203	1
207	1
148	1
195	1

## Sheet: Fig 3A
G1							S-phase							G2
IR	1	2	3	Average	St Dev		IR	1	2	3	Average	St Dev		IR	1	2	3	Average	St Dev
WT	48.92	50.13	50.51	49.8533	0.830321		WT	2.75	3.78	2.69	3.07333	0.612726		WT	47.91	44.99	45.33	46.0767	1.59679
∆G	51.06	49.73	49.13	49.9733	0.987742		∆G	2.41	2.51	2.59	2.50333	0.090185		∆G	45.22	47.4	47.65	46.7567	1.33665
p21	39.38	39.6	39.11	39.3633	0.245425		p21	8.49	8.19	8.2	8.29333	0.170392		p21	51.46	51.41	52.02	51.63	0.338674
∆Gp21	37.13	36.51	36.88	36.84	0.311929		∆Gp21	10.48	11.26	10.89	10.8767	0.390171		∆Gp21	50.85	51.45	51.69	51.33	0.432666
KO	22.84	22.6	24.37	23.27	0.960156		KO	13.9	13.1	11.3	12.7667	1.33167		KO	62.29	63.53	63.16	62.9933	0.636579
		IR	G1	S-phase	G2/M		IR	G1	S-phase	G2
		WT	49.8533	3.07333	46.0767		WT	0.830321	0.612726	1.59679
		∆G	49.9733	2.50333	46.7567		∆G	0.987742	0.090185	1.33665
		p21	39.3633	8.29333	51.63		p21	0.245425	0.170392	0.338674
		∆Gp21	36.84	10.8767	51.33		∆Gp21	0.311929	0.390171	0.432666
		KO	23.27	12.7667	62.9933		KO	0.960156	1.33167	0.636579
G1							S-phase							G2
AS	1	2	3	Average	St Dev		AS	1	2	3	Average	St Dev		AS	1	2	3	Average	St Dev
WT	40.83	42.11	45.48	42.8067	2.40201		WT	25.62	30.87	31.98	29.49	3.39716		WT	26.96	26.44	28.13	27.1767	0.865583
∆G	39.5	43.69	44.88	42.69	2.82597		∆G	26.96	24.25	20.77	23.9933	3.10297		∆G	33.29	31.83	33.26	32.7933	0.834406
p21	27.45	29.04	26.69	27.7267	1.19918		p21	48.99	49.68	51.97	50.2133	1.55995		p21	20.12	20.92	23.81	21.6167	1.94114
∆Gp21	28.38	26.82	26.9	27.3667	0.878484		∆Gp21	53.74	52.06	49.26	51.6867	2.26321		∆Gp21	17.69	20.82	23.21	20.5733	2.76825
KO	29.87	31.62	30.57	30.6867	0.880814		KO	44.44	41.41	44.05	43.3	1.64836		KO	28.21	24.22	24.8	25.7433	2.15579

## Sheet: Fig 3B&C
Days	Cdkn1a-/-	Rb1DG/DG;Cdkn1a-/-	Rb1DG/DG;Cdkn1b-/-
645	0
610	0
586	0
574	0
556	0
518	0
485	1
484	0
470	0
454	0
425	0
421	0
417	0
410	0
407	0
383	0
376	0
375	0
374	0
361	0
357	0
324	0
228	0
199	0
604		0
601		0
587		0
566		0
546		0
483		0
483		0
482		0
472		0
442		0
413		0
408		0
357		0
334		1
333		0
333		0
333		0
325		0
325		0
309		0
286		0
282		0
275		0
157		0
158		0
68			0
111			0
55			0
263			0
272			0
249			0
249			0
275			1
197			1
162			1
146			1
174			1
192			1
192			1
251			1
215			1
295			1
263			1
186			1
245			1
197			1
194			1
213			1
228			1
209			1

## Sheet: Fig 4C
Days	Kras	Rb1G/G; Kras
51	1
76	1
152	1
54	1
57		1
56		1
92		1
52		1
75		1
41		1
